# Supplementary material for: Assessment of Plasmodium falciparum anti-malarial drug resistance markers in pfcrt and pfmdr1 genes in isolates from Honduras and Nicaragua, 2018–2021
Source: Malar J. 2021 Dec 14;20:465. doi: 10.1186/s12936-021-03977-8 (PMC8670165; doi:10.1186/s12936-021-03977-8)
Supplement: Supplementary file 2 — Additional file 2: Table S1. Complete database with sequencing results for pfcrt, pfmdr1, and geographic origin of the samples. [file 12936_2021_3977_MOESM2_ESM.xlsx]

## Sheet: RESULTS pfcrt pfmdr1
N	Sample		Code	AÑO	PCR o PDR	pfcrt	pfmdr-1 (86, 184)	pfmdr-1 (1034, 1042)	pfmdr-1 (1246)	Departament	Municipality
1	PF0218	Honduras	PF0218	2018	P. falciparum	CVMNK	N86, 184F	1034C, 1042D	D1246	Gracias a Dios	Puerto Lempira
2	PF0318	Honduras	PF0318	2018	P. falciparum	CVMNK	N86, 184F	1034C, 1042D	D1246	Gracias a Dios	Puerto Lempira												Year	Country	Seq msp	pfcrt	pfmdr1 A	pfmdr1 A
3	PF0618	Honduras	PF0618	2018	P. falciparum	CVMNK	N86, 184F	1034C, 1042D	D1246	Gracias a Dios	Puerto Lempira												2018	Nicaragua	Si	CVMNK	N86, 184F	1034C, 1042D
4	PF0918	Honduras	PF0918	2018	P. falciparum	CVMNK	N86, 184F	1034C, 1042D	D1246	Gracias a Dios	Puerto Lempira												2019	Honduras	No	Otro	Otro
5	PF1018	Honduras	PF1018	2018	P. falciparum	CVMNK	N86, 184F	1034C, 1042D	D1246	Gracias a Dios	Puerto Lempira												2020
6	PF1218	Honduras	PF1218	2018	P. falciparum	CVMNK	N86, 184F	1034C, 1042D	D1246	Gracias a Dios	Puerto Lempira												2021
7	PF1418	Honduras	PF1418	2018	P. falciparum	CVMNK	N86, 184F	1034C, 1042D	D1246	Gracias a Dios	Puerto Lempira
8	PF0219	Honduras	PF0219	2019	P. falciparum	CVMNK	N86, 184F	1034C, 1042D	D1246	Gracias a Dios	Puerto Lempira
9	PF0319	Honduras	PF0319	2019	P. falciparum	CVMNK	N86, 184F	1034C, 1042D	D1246	Gracias a Dios	Puerto Lempira
10	PF0419	Honduras	PF0419	2019	P. falciparum	CVMNK	N86, 184F	1034C, 1042D	D1246	Gracias a Dios	Puerto Lempira
11	PF1619	Honduras	PF1619	2019	P. falciparum	CVMNK	N86, 184F	1034C, 1042D	D1246	Gracias a Dios	Puerto Lempira
12	PF2819	Honduras	PF2819	2019	P. falciparum	CVMNK	N86, 184F	1034C, 1042D	D1246	Gracias a Dios	Puerto Lempira
13	PF3219	Honduras	PF3219	2019	P. falciparum	CVMNK	N86, 184F	1034C, 1042D	D1246	Gracias a Dios	Puerto Lempira
14	PF3419	Honduras	PF3419	2019	P. falciparum	CVMNK				Gracias a Dios	Puerto Lempira
15	PF5519	Honduras	PF5519	2019	P. falciparum	CVMNK				Gracias a Dios	Puerto Lempira
16	PF7619	Honduras	PF7619	2019	P. falciparum	CVMNK				Gracias a Dios	Puerto Lempira
17	RO 116-19	Nicaragua	RO 116-19	2019	P. falciparum	CVMNK				RAAN	Rosita
18	RO 148-19	Nicaragua	RO 148-19	2019	P. falciparum	CVMNK				RAAN	Rosita
19	RO 152-19	Nicaragua	RO 152-19	2019	P. falciparum	CVMNK				RAAN	Rosita
20	RO 141-19	Nicaragua	RO 141-19	2019	P. falciparum	CVMNK				RAAN	Rosita
21	RO 130-19	Nicaragua	RO 130-19	2019	P. falciparum	CVMNK				RAAN	Rosita
22	RO 127-19	Nicaragua	RO 127-19	2019	P. falciparum	CVMNK				RAAN	Rosita
23	RO 128-19	Nicaragua	RO 128-19	2019	P. falciparum	CVMNK				RAAN	Rosita
24	RO 122-19	Nicaragua	RO 122-19	2019	P. falciparum	CVMNK				RAAN	Rosita
25	RO 126-19	Nicaragua	RO 126-19	2019	P. falciparum	CVMNK				RAAN	Rosita
26	RO 16-19	Nicaragua	RO 16-19	2019	P. falciparum	CVMNK				RAAN	Rosita
27	RO 19-19	Nicaragua	RO 19-19	2019	P. falciparum	CVMNK				RAAN	Rosita
28	RO 27-19	Nicaragua	RO 27-19	2019	P. falciparum	CVMNK				RAAN	Rosita
29	RO 28-19	Nicaragua	RO 28-19	2019	P. falciparum	CVMNK				RAAN	Rosita
30	RO 29-19	Nicaragua	RO 29-19	2019	P. falciparum	CVMNK				RAAN	Rosita
31	RO 31-19	Nicaragua	RO 31-19	2019	P. falciparum	CVMNK				RAAN	Rosita
32	RO 32-19	Nicaragua	RO 32-19	2019	P. falciparum	CVMNK				RAAN	Rosita
33	RO 39-19	Nicaragua	RO 39-19	2019	P. falciparum	CVMNK				RAAN	Rosita
34	RO 42-19	Nicaragua	RO 42-19	2019	P. falciparum	CVMNK				RAAN	Rosita
35	RO 45-19	Nicaragua	RO 45-19	2019	P. falciparum	CVMNK				RAAN	Rosita
36	RO 46-19	Nicaragua	RO 46-19	2019	P. falciparum	CVMNK				RAAN	Rosita
37	RO 48-19	Nicaragua	RO 48-19	2019	P. falciparum	CVMNK				RAAN	Rosita
38	RO 57-19	Nicaragua	RO 57-19	2019	P. falciparum	CVMNK				RAAN	Rosita
39	RO 59-19	Nicaragua	RO 59-19	2019	P. falciparum	CVMNK				RAAN	Rosita
40	RO 63-19	Nicaragua	RO 63-19	2019	P. falciparum	CVMNK				RAAN	Rosita
41	RO 65-19	Nicaragua	RO 65-19	2019	P. falciparum	CVMNK				RAAN	Rosita
42	RO 67-19	Nicaragua	RO 67-19	2019	P. falciparum	CVMNK				RAAN	Rosita
43	RO 68-19	Nicaragua	RO 68-19	2019	P. falciparum	CVMNK				RAAN	Rosita
44	RO 69-19	Nicaragua	RO 69-19	2019	P. falciparum	CVMNK				RAAN	Rosita
45	RO 81-19	Nicaragua	RO 81-19	2019	P. falciparum	CVMNK				RAAN	Rosita
46	RO 82-19	Nicaragua	RO 82-19	2019	P. falciparum	CVMNK				RAAN	Rosita
47	RO 84-19	Nicaragua	RO 84-19	2019	P. falciparum	CVMNK				RAAN	Rosita
48	RO 85-19	Nicaragua	RO 85-19	2019	P. falciparum	CVMNK				RAAN	Rosita
49	RO 96-19	Nicaragua	RO 96-19	2019	P. falciparum	CVMNK				RAAN	Rosita
50	RO 101-19	Nicaragua	RO 101-19	2019	P. falciparum	CVMNK				RAAN	Rosita
51	RO 129-19	Nicaragua	RO 129-19	2019	P. falciparum	CVMNK				RAAN	Rosita
52	1515	Nicaragua	NIC-1820	2020	P. falciparum	CVMNK	N86, 184F	1034C, 1042D	D1246	RAAN	Waspán
53	1799	Nicaragua	NIC-5220	2020	P. falciparum	CVMNK				RAAN	Waspán
54	1800	Nicaragua	NIC-5120	2020	P. falciparum	CVMNK	N86, 184F	1034C, 1042D	D1246	RAAN	Waspán
55	1872	Nicaragua	NIC-4620	2020	P. falciparum	CVMNK	N86, 184F	1034C, 1042D	D1246	RAAN	Waspán
56	1881	Nicaragua	NIC-5020	2020	P. falciparum	CVMNK	N86, 184F	1034C, 1042D	D1246	RAAN	Waspán
57	8291	Nicaragua	NIC-5720	2020	P. falciparum	CVMNK	N86, 184F	1034C, 1042D	D1246	RAAN	Waspán
58	22505	Nicaragua	NIC-2520	2020	P. f ./ P.vivax	CVMNK	N86, 184F	1034C, 1042D	D1246	RAAN	Waspán
59	22581	Nicaragua	NIC-3120	2020	P. falciparum	CVMNK	N86, 184F	1034C, 1042D	D1246	RAAN	Waspán
60	22615	Nicaragua	NIC-2720	2020	P. falciparum	CVMNK	N86, 184F	1034C, 1042D	D1246	RAAN	Waspán
61	22623	Nicaragua	NIC-2920	2020	P. falciparum	CVMNK	N86, 184F	1034C, 1042D	D1246	RAAN	Waspán
62	22646	Nicaragua	NIC-2220	2020	P. falciparum	CVMNK	N86, 184F	1034C, 1042D	D1246	RAAN	Waspán
63	Ro16	Nicaragua	NIC-1320	2020	P. f ./ P.vivax	CVMNK				RAAN	Rosita
64	Ro322	Nicaragua	NIC-3920	2020	P. falciparum	CVMNK				RAAN	Rosita
65	Ro325	Nicaragua	NIC-3820	2020	P. falciparum	CVMNK				RAAN	Rosita
66	Ro328	Nicaragua	NIC-3520	2020	P. falciparum	CVMNK				RAAN	Rosita
67	Ro340	Nicaragua	NIC-3720	2020	P. falciparum	CVMNK				RAAN	Rosita
68	Ro356	Nicaragua	NIC-3420	2020	P. falciparum	CVMNK				RAAN	Rosita
69	Ro364	Nicaragua	NIC-3220	2020	P. falciparum	CVMNK	N86, 184F	1034C, 1042D	D1246	RAAN	Rosita
70	SUI1318	Nicaragua	NIC-0420	2020	P. falciparum	CVMNK				RAAN	Siuna
71	SUI1518	Nicaragua	NIC-0220	2020	P. falciparum	CVMNK				RAAN	Siuna
72	SUI1618	Nicaragua	NIC-0320	2020	P. falciparum	CVMNK				RAAN	Siuna
73	SUI3418	Nicaragua	NIC-0620	2020	P. falciparum	CVMNK				RAAN	Siuna
74	WP0318	Nicaragua	NIC-6020	2020	P. falciparum	CVMNK				RAAN	Waspán
75	WP0918	Nicaragua	NIC-5920	2020	P. falciparum	CVMNK				RAAN	Waspán
76	WP7518	Nicaragua	NIC-5620	2020	P. falciparum	CVMNK				RAAN	Waspán
77	WP7718	Nicaragua	NIC-5420	2020	P. falciparum	CVMNK				RAAN	Waspán
78	WP7918	Nicaragua	NIC-5520	2020	P. falciparum	CVMNK				RAAN	Waspán
79	4284	Nicaragua	4284	2020	P. falciparum	CVMNK				RAAN	Puerto Cabezas
80	4213	Nicaragua	4213	2020	P. falciparum	CVMNK				RAAN	Puerto Cabezas
81	4267	Nicaragua	4267	2020	P. falciparum	CVMNK				RAAN	Puerto Cabezas
82	4263	Nicaragua	4263	2020	P. falciparum	CVMNK				RAAN	Puerto Cabezas
83	4259	Nicaragua	4259	2020	P. falciparum	CVMNK				RAAN	Puerto Cabezas
84	4342	Nicaragua	4342	2020	P. falciparum	CVMNK				RAAN	Puerto Cabezas
85	4341	Nicaragua	4341	2020	P. falciparum	CVMNK				RAAN	Puerto Cabezas
86	4358	Nicaragua	4358	2020	P. falciparum	CVMNK				RAAN	Puerto Cabezas
87	4389	Nicaragua	4389	2020	P. falciparum	CVMNK				RAAN	Puerto Cabezas
88	4402	Nicaragua	4402	2020	P. falciparum	CVMNK				RAAN	Puerto Cabezas
89	4444	Nicaragua	4444	2020	P. falciparum	CVMNK				RAAN	Puerto Cabezas
90	4449	Nicaragua	4449	2020	P. falciparum	CVMNK				RAAN	Puerto Cabezas
91	4468	Nicaragua	4468	2020	P. falciparum	CVMNK				RAAN	Puerto Cabezas
92	4622	Nicaragua	4622	2020	P. falciparum	CVMNK				RAAN	Puerto Cabezas
93	4670	Nicaragua	4670	2020	P. falciparum	CVMNK				RAAN	Puerto Cabezas
94	4723	Nicaragua	4723	2020	P. falciparum	CVMNK				RAAN	Puerto Cabezas
95	5564	Nicaragua	5564	2020	P. falciparum	CVMNK				RAAN	Puerto Cabezas
96	5465	Nicaragua	5465	2020	P. falciparum	CVMNK				RAAN	Puerto Cabezas
97	5473	Nicaragua	5473	2020	P. falciparum	CVMNK				RAAN	Puerto Cabezas
98	5474	Nicaragua	5474	2020	P. falciparum	CVMNK				RAAN	Puerto Cabezas
99	5475	Nicaragua	5475	2020	P. falciparum	CVMNK				RAAN	Puerto Cabezas
100	5484	Nicaragua	5484	2020	P. falciparum	CVMNK				RAAN	Puerto Cabezas
101	5550	Nicaragua	5550	2020	P. falciparum	CVMNK				RAAN	Puerto Cabezas
102	5464	Nicaragua	5464	2020	P. falciparum	CVMNK				RAAN	Puerto Cabezas
103	5581	Nicaragua	5581	2020	P. falciparum	CVMNK				RAAN	Puerto Cabezas
104	5590	Nicaragua	5590	2020	P. falciparum	CVMNK				RAAN	Puerto Cabezas
105	3674	Nicaragua	3674	2020	P. falciparum	CVMNK				RAAN	Puerto Cabezas
106	3661	Nicaragua	3661	2020	P. falciparum	CVMNK				RAAN	Puerto Cabezas
107	3703	Nicaragua	3703	2020	P. falciparum	CVMNK				RAAN	Puerto Cabezas
108	3751	Nicaragua	3751	2020	P. falciparum	CVMNK				RAAN	Puerto Cabezas
109	3702	Nicaragua	3702	2020	P. falciparum	CVMNK				RAAN	Puerto Cabezas
110	3831	Nicaragua	3831	2020	P. falciparum	CVMNK				RAAN	Puerto Cabezas
111	3956	Nicaragua	3956	2020	P. falciparum	CVMNK				RAAN	Puerto Cabezas
112	WP-35	Nicaragua	WP-35	2020	P. falciparum	CVMNK				RAAN	Waspán
113	WP-34	Nicaragua	WP-34	2020	P. falciparum	CVMNK				RAAN	Waspán
114	WP-29	Nicaragua	WP-29	2020	P. falciparum	CVMNK				RAAN	Waspán
115	WP-40	Nicaragua	WP-40	2020	P. falciparum	CVMNK				RAAN	Waspán
116	BZA 206-20	Nicaragua	BZA 206-20	2020	P. falciparum	CVMNK				RAAN	Bonanza
117	BZA 208-20	Nicaragua	BZA 208-20	2020	P. falciparum	CVMNK				RAAN	Bonanza
118	BZA 247-20	Nicaragua	BZA 247-20	2020	P. falciparum	CVMNK				RAAN	Bonanza
119	BZA 263-20	Nicaragua	BZA 263-20	2020	P. falciparum	CVMNK				RAAN	Bonanza
120	BZA 285-20	Nicaragua	BZA 285-20	2020	P. falciparum	CVMNK				RAAN	Bonanza
121	BZA 289-20	Nicaragua	BZA 289-20	2020	P. falciparum	CVMNK				RAAN	Bonanza
122	RO 229	Nicaragua	RO 229	2020	P. falciparum	CVMNK				RAAN	Rosita
123	RO 234	Nicaragua	RO 234	2020	P. falciparum	CVMNK				RAAN	Rosita
124	RO 244	Nicaragua	RO 244	2020	P. falciparum	CVMNK				RAAN	Rosita
125	RO 250	Nicaragua	RO 250	2020	P. falciparum	CVMNK				RAAN	Rosita
126	RO 252	Nicaragua	RO 252	2020	P. falciparum	CVMNK				RAAN	Rosita
127	PF-2320	Honduras	PF-2320	2020	P. falciparum	CVMNK	N86, 184F	1034C, 1042D	D1246	Valle	Langue
128	PF-4020	Honduras	PF-4020	2020	P. falciparum	CVMNK	N86, 184F	1034C, 1042D	D1246	Gracias a Dios	Puerto Lempira
129	PF-4420	Honduras	PF-4420	2020	P. falciparum	CVMNK	N86, 184F	1034C, 1042D	D1246	Gracias a Dios	Puerto Lempira
130	PF-5620	Honduras	PF-5620	2020	P. falciparum	CVMNK	N86, 184F	1034C, 1042D	D1246	Gracias a Dios	Puerto Lempira
131	PF-6920	Honduras	PF-6920	2020	P. falciparum	CVMNK	N86, 184F	1034C, 1042D	D1246	Gracias a Dios	Puerto Lempira
132	PF-7520	Honduras	PF-7520	2020	P. falciparum	CVMNK	N86, 184F	1034C, 1042D	D1246	Gracias a Dios	Puerto Lempira
133	PF-7920	Honduras	PF-7920	2020	P. falciparum	CVMNK	N86, 184F	1034C, 1042D	D1246	Gracias a Dios	Puerto Lempira
134	PF-11720	Honduras	PF-11720	2020	P. falciparum	CVMNK	N86, 184F	1034C, 1042D	D1246	Islas de la Bahía	José Santos Guardiola
135	PF-17420	Honduras	PF-17420	2020	P. falciparum	CVMNK	N86, 184F	1034C, 1042D	D1246	Gracias a Dios	Puerto Lempira
136	PF-17520	Honduras	PF-17520	2020	P. f ./ P.vivax	CVMNK	N86, 184F	1034C, 1042D	D1246	Gracias a Dios	Puerto Lempira
137	PF-17920	Honduras	PF-17920	2020	P. falciparum	CVMNK	N86, 184F	1034C, 1042D	D1246	Gracias a Dios	Puerto Lempira
138	PF-18020	Honduras	PF-18020	2020	P. falciparum	CVMNK	N86, 184F	1034C, 1042D	D1246	Gracias a Dios	Puerto Lempira
139	PF-18120	Honduras	PF-18120	2020	P. falciparum	CVMNK				Gracias a Dios	Puerto Lempira
140	PF-20120	Honduras	PF-20120	2020	P. f ./ P.vivax	CVMNK				Gracias a Dios	Puerto Lempira
141	PF-20720	Honduras	PF-20720	2020	P. falciparum	CVMNK				Gracias a Dios	Puerto Lempira
142	PF-21020	Honduras	PF-21020	2020	P. falciparum	CVMNK				Gracias a Dios	Puerto Lempira
143	PF-22420	Honduras	PF-22420	2020	P. falciparum	CVMNK				Gracias a Dios	Puerto Lempira
144	PF-23320	Honduras	PF-23320	2020	P. falciparum	CVMNK				Gracias a Dios	Puerto Lempira
145	PF-23520	Honduras	PF-23520	2020	P. falciparum	CVMNK				Gracias a Dios	Puerto Lempira
146	PF-24220	Honduras	PF-24220	2020	P. falciparum	CVMNK				Gracias a Dios	Puerto Lempira
147	PF-24320	Honduras	PF-24320	2020	P. falciparum	CVMNK				Gracias a Dios	Puerto Lempira
148	PF-24720	Honduras	PF-24720	2020	P. falciparum	CVMNK				Gracias a Dios	Puerto Lempira
149	PF-24920	Honduras	PF-24920	2020	P. falciparum	CVMNK				Gracias a Dios	Puerto Lempira
150	PF-25720	Honduras	PF-25720	2020	P. falciparum	CVMNK				Gracias a Dios	Puerto Lempira
151	PF-25820	Honduras	PF-25820	2020	P. falciparum	CVMNK				Gracias a Dios	Puerto Lempira
152	PF-26620	Honduras	PF-26620	2020	P. falciparum	CVMNK				Gracias a Dios	Puerto Lempira
153	PF-27020	Honduras	PF-27020	2020	P. falciparum	CVMNK				Gracias a Dios	Puerto Lempira
154	PF-27720	Honduras	PF-27720	2020	P. falciparum	CVMNK				Gracias a Dios	Puerto Lempira
155	PF-27820	Honduras	PF-27820	2020	P. falciparum	CVMNK				Gracias a Dios	Puerto Lempira
156	PF-28020	Honduras	PF-28020	2020	P. falciparum	CVMNK				Gracias a Dios	Puerto Lempira
157	PF-28620	Honduras	PF-28620	2020	P. falciparum	CVMNK				Gracias a Dios	Puerto Lempira
158	PF-28820	Honduras	PF-28820	2020	P. falciparum	CVMNK				Gracias a Dios	Puerto Lempira
159	PF-28920	Honduras	PF-28920	2020	P. falciparum	CVMNK				Gracias a Dios	Puerto Lempira
160	PF-29420	Honduras	PF-29420	2020	P. falciparum	CVMNK				Gracias a Dios	Puerto Lempira
161	PF-29520	Honduras	PF-29520	2020	P. falciparum	CVMNK				Gracias a Dios	Puerto Lempira
162	PF-29620	Honduras	PF-29620	2020	P. falciparum	CVMNK				Gracias a Dios	Puerto Lempira
163	PF-29720	Honduras	PF-29720	2020	P. falciparum	CVMNK				Gracias a Dios	Puerto Lempira
164	PF-29920	Honduras	PF-29920	2020	P. falciparum	CVMNK				Gracias a Dios	Puerto Lempira
165	PF-0521	Honduras	PF-0521	2021	P. falciparum	CVMNK	N86, 184F	1034C, 1042D	D1246	Gracias a Dios	Puerto Lempira
166	PF-0921	Honduras	PF-0921	2021	P. falciparum	CVMNK	N86, 184F	1034C, 1042D	D1246	Gracias a Dios	Puerto Lempira
167	PF-1021	Honduras	PF-1021	2021	P. falciparum	CVMNK	N86, 184F	1034C, 1042D	D1246	Gracias a Dios	Puerto Lempira
168	PF-1121	Honduras	PF-1121	2021	P. falciparum	CVMNK	N86, 184F	1034C, 1042D	D1246	Gracias a Dios	Puerto Lempira
169	PF-1221	Honduras	PF-1221	2021	P. falciparum	CVMNK	N86, 184F	1034C, 1042D	D1246	Gracias a Dios	Puerto Lempira
170	PF-1421	Honduras	PF-1421	2021	P. falciparum	CVMNK	N86, 184F	1034C, 1042D	D1246	Gracias a Dios	Puerto Lempira
171	PF-1721	Honduras	PF-1721	2021	P. falciparum	CVMNK	N86, 184F	1034C, 1042D	D1246	Gracias a Dios	Ramón Villeda Morales
172	PF-1821	Honduras	PF-1821	2021	P. falciparum	CVMNK	N86, 184F	1034C, 1042D	D1246	Gracias a Dios	Puerto Lempira
173	PF-2021	Honduras	PF-2021	2021	P. falciparum	CVMNK	N86, 184F	1034C, 1042D	D1246	Gracias a Dios	Puerto Lempira
174	PF-2121	Honduras	PF-2121	2021	P. falciparum	CVMNK	N86, 184F	1034C, 1042D	D1246	Gracias a Dios	Puerto Lempira
175	PF-2221	Honduras	PF-2221	2021	P. falciparum	CVMNK	N86, 184F	1034C, 1042D	D1246	Gracias a Dios	Puerto Lempira
176	PF-2321	Honduras	PF-2321	2021	P. falciparum	CVMNK	N86, 184F	1034C, 1042D	D1246	Gracias a Dios	Puerto Lempira
177	PF-4221	Honduras	PF-4221	2021	P. falciparum	CVMNK	N86, 184F	1034C, 1042D	D1246	Gracias a Dios	Puerto Lempira
178	PF-4321	Honduras	PF-4321	2021	P. falciparum	CVMNK	N86, 184F	1034C, 1042D	D1246	Gracias a Dios	Puerto Lempira
179	PF-4721	Honduras	PF-4721	2021	P. falciparum	CVMNK	N86, 184F	1034C, 1042D	D1246	Gracias a Dios	Puerto Lempira
180	PF-4821	Honduras	PF-4821	2021	P. falciparum	CVMNK				Gracias a Dios	Ramón Villeda Morales
181	PF-5121	Honduras	PF-5121	2021	P. falciparum	CVMNK				Gracias a Dios	Puerto Lempira
182	PF-5221	Honduras	PF-5221	2021	P. falciparum	CVMNK				Gracias a Dios	Ramón Villeda Morales
183	PF-5321	Honduras	PF-5321	2021	P. falciparum	CVMNK				Gracias a Dios	Puerto Lempira
184	PF-5821	Honduras	PF-5821	2021	P. falciparum	CVMNK				Gracias a Dios	Puerto Lempira
185	PF-5921	Honduras	PF-5921	2021	P. falciparum	CVMNK				Gracias a Dios	Puerto Lempira
186	PF-7921	Honduras	PF-7921	2021	P. falciparum	CVMNK				Gracias a Dios	Puerto Lempira
187	PF-8021	Honduras	PF-8021	2021	P. falciparum	CVMNK				Gracias a Dios	Puerto Lempira
188	PF-8121	Honduras	PF-8121	2021	P. falciparum	CVMNK				Gracias a Dios	Puerto Lempira
189	PF-8221	Honduras	PF-8221	2021	P. falciparum	CVMNK				Gracias a Dios	Puerto Lempira
190	PF-8321	Honduras	PF-8321	2021	P. falciparum	CVMNK				Gracias a Dios	Puerto Lempira
191	PF-8421	Honduras	PF-8421	2021	P. falciparum	CVMNK				Gracias a Dios	Puerto Lempira
192	PF-8521	Honduras	PF-8521	2021	P. falciparum	CVMNK				Gracias a Dios	Puerto Lempira
193	PF-8621	Honduras	PF-8621	2021	P. falciparum	CVMNK				Gracias a Dios	Puerto Lempira
194	PF-8821	Honduras	PF-8821	2021	P. falciparum	CVMNK				Gracias a Dios	Puerto Lempira
195	PF-8921	Honduras	PF-8921	2021	P. falciparum	CVMNK				Gracias a Dios	Puerto Lempira
196	PF-9021	Honduras	PF-9021	2021	P. falciparum	CVMNK				Gracias a Dios	Puerto Lempira
197	PF-9321	Honduras	PF-9321	2021	P. falciparum	CVMNK				Gracias a Dios	Puerto Lempira
198	PF-9421	Honduras	PF-9421	2021	P. falciparum	CVMNK				Gracias a Dios	Puerto Lempira
199	PF-9921	Honduras	PF-9921	2021	P. falciparum	CVMNK				Gracias a Dios	Puerto Lempira
200	PF-10021	Honduras	PF-10021	2021	P. falciparum	CVMNK				Gracias a Dios	Puerto Lempira
201	PF-10221	Honduras	PF-10221	2021	P. falciparum	CVMNK				Gracias a Dios	Puerto Lempira
202	PF-10321	Honduras	PF-10321	2021	P. falciparum	CVMNK				Gracias a Dios	Puerto Lempira
203	PF-10721	Honduras	PF-10721	2021	P. falciparum	CVMNK				Gracias a Dios	Puerto Lempira
204	PF-11021	Honduras	PF-11021	2021	P. falciparum	CVMNK				Gracias a Dios	Puerto Lempira
205	PF-11221	Honduras	PF-11221	2021	P. falciparum	CVMNK				Gracias a Dios	Puerto Lempira
